# Supplementary material for: The Prevalence of Iron Deficiency in Atrial Fibrillation: Low Hanging Fruit?
Source: Medicina (Kaunas). 2022 Oct 19;58(10):1492. doi: 10.3390/medicina58101492 (PMC9610053; doi:10.3390/medicina58101492)
Supplement: Supplementary file 1 [file medicina-58-01492-s001.zip]

Archive with 1 entries (1 files):
- medicina-1936699-supplementary.pdf
